# Supplementary material for: Characteristics and Mechanism of Ammonia Nitrogen Removal by Heterotrophic Nitrification Bacterium Klebsiella pneumoniae LCU1 and Its Application in Wastewater Treatment
Source: Microorganisms. 2025 Jan 29;13(2):297. doi: 10.3390/microorganisms13020297 (PMC11857964; doi:10.3390/microorganisms13020297)
Supplement: Supplementary file 1 [file microorganisms-13-00297-s001.zip]

Archive with 3 entries (3 files):
- LCU1 Quality control data sheet.xls
- LCU1.clean.1.fastq.gz
- LCU1.clean.2.fastq.gz
