# Supplementary material for: Characteristics and Mechanism of Ammonia Nitrogen Removal by Heterotrophic Nitrification Bacterium Klebsiella pneumoniae LCU1 and Its Application in Wastewater Treatment
Source: Microorganisms. 2025 Jan 29;13(2):297. doi: 10.3390/microorganisms13020297 (PMC11857964; doi:10.3390/microorganisms13020297)
Supplement: Supplementary file 1 [file microorganisms-13-00297-s001.zip › LCU1 Quality control data sheet.xls]

## Sheet: 二代质控数据统计表
Sample Name	Insert Size (bp)	Read Len (bp)	Raw Pair Reads	Raw Bases (bp)	Raw Q20 (%)	Raw Q30 (%)	Clean Pair Reads	Clean Bases (bp)	Clean Q20(%)	Clean Q30(%)
LCU1	445	151	9472326	1430321226	98.5786	95.8366	8786866	1322880516	98.8879	96.3417
